# Supplementary material for: Optimization of the chicken chorioallantoic membrane assay as reliable in vivo model for the analysis of osteosarcoma
Source: PLoS One. 2019 Apr 15;14(4):e0215312. doi: 10.1371/journal.pone.0215312 (PMC6464229; doi:10.1371/journal.pone.0215312)
Supplement: S2 Supporting Information — (XLSX) [file pone.0215312.s002.xlsx]

## Sheet: Figure 1
Fig 1A. Cleaning of eggs						Fig. 1C Viability before and after implementation of optimization steps
	water		ethanol			before optimization	EDD0	EDD9	EDD12	EDD16
EDD	number of viable eggs	% viable eggs	number of viable eggs	% viable eggs			% viability				number of eggs
1	20	100	20	100		group 1	100	50	50	50	5
5	18	90	10	50		group 2	100	50	41.6667	33.3333	7
8	16	80	7	35		group 3	100	50	35.7143	35.7143	7
10	14	70	7	35		group 4	100	50	41.6667	25	6
12	14	70	6	30		group 5	100	50	41.6667	41.6667	5
16	14	70	6	30		group 6	100	50	50	50	7
18	14	70	6	30		group 7	100	50	35.7143	35.7143	7
						group 8	100	50	50	50	6
						mean	100	50	43.3036	40.1786	total=50
						standard deviation	0	0	5.67626	8.72283
						after optimization	EDD0	EDD9	EDD12	EDD16
							% viability				number of eggs
						group 1	100	80	76	72	20
						group 2	100	76	68	68	20
						group 3	100	76	76	76	19
						group 4	100	72	72	72	19
						mean	100	76	73	72	total=78
						standard deviation	0	2.82843	3.31662	2.82843

## Sheet: Figure 2
Fig. 2 A and B. Effects of the cell matrix on tumor take rate and tumor volumes						Fig. 2 C and D. Effects of CAM pretreatment on tumor take rate and tumor volumes							Fig. 2 E. Influence of the number of transplanted cells on tumor volumes						Fig. 2 F Tumor take rates before and after optimization
	Tumor volumes						Tumor volumes							Tumor volumes
cell matrix	collagen type I	Geltrex	Matrigel	Cultrex		pretreatment	scalpel	cannula	glass rod	inoculating loop			cell number (x 106)	0.25	0.5	1.0	2.0		before optimization
	53.1	22	48.6	47.4			23.4	13.6	5.2	16.5				62.3	87.5	115.4	89.9			number of eggs	viable embryos	number of tumors	tumor take rate
	31.7	73.4	32.4	16.9			10.5	16.1	6.1	11.1				52.2	54.9	131	106.3		group 1	4	2	1	50
	19.7	35.4	47.8	35.6			47.6	16.6	12.3	12.2				18.3	126.1	100	94.4		group 2	4	4	3	75
	16.8	56.5	26.9	56.3			21.2	13.7	3.6	14.1				90.8	124.4	58.1	142.2		group 3	9	8	5	62.5
	12.4	24.9	18.6	18.3				26	10.9	9.4				63.9	131.1	168.8	73.6		group 4	4	3	1	33.3
		29.1	38.1	58.8				22.4		6.8				84.4	65.9	128.1	58.7		group 5	4	3	1	33.3
		34.8	53.8	46.5						29.3						122.2			total	25	20	11	50.8
				30.5												97
				31.9
				43.4		mean	25.675	18.0667	7.62	14.2			mean	61.9833	98.3167	115.075	94.1833		after optimization
				17.7																number of eggs	viable embryos	number of tumors	tumor take rate
				37.7			Tumor take rates												group 1	15	13	13	100
						number of eggs	11	11	10	10									group 2	15	13	12	92.3077
mean	26.74	38.0571	38.0714	37.5333		number of tumors	4	6	5	7									group 3	16	12	11	91.6667
						tumor take rate (%)	36.3636	54.5455	50	70									group 4	16	13	11	84.6154
																			group 5	16	12	12	100
	Tumor take rates																		total	78	63	59	94
number of eggs	20	20	20	20
viable embryos	15	16	12	17
number of tumors	5	7	7	12
tumor take rate (%)	33.3333	43.75	58.3333	70.5882

## Sheet: Figure 3
	Fig 3 A. Increased tumor volumes after inoculation of cell suspensions compared to premade cell pellets
		Tumor volumes
	cell matrix	pellet	cell suspension
		57	199.5
		52.5	241.5
		61.1	177.3
		77	152.2
		106.2	249.2
		105.7	157.9
		176.1	137.3
		98.3	208.7
		81.2	187.6
		79.8	158.6
		61	140
		75.6	230.3
			184.1
			247
			102.4
			200.8
			292.8
			255.5
			154.3
	mean	85.96	193.52

## Sheet: Figure 4
		Fig 4. Determination of the optimal time points for cell transplantation (T) and tumor resection (R)
			Tumor take rates
			number of eggs	viable embryos	number of tumors	viability (%)	tumor take rate (%)
		T7R16	14	8	4	57	50
		T7R17	15	9	3	60	33.3333
		T8R16	12	10	10	83	100
		T8R17	12	10	9	83	90
		T9R16	13	13	13	100	100
		T9R17	12	11	11	92	100
		Tumor volumes
		T7R16	T7R17	T8R16	T8R17	T9R16	T9R17
		40.91	12.39	41.82	42.82	89.27	251.02
		22.4	36.36	66.59	80.18	77.61	106.05
		18.6	31.38	32.05	11.85	167.65	95.24
		57.78		131.25	43.3	63.77	252.33
				59.15	64.38	92.43	77.84
				87.17	90.46	117.1	115.38
				86.89	112.33	79.69	125.75
				77	17.77	112.26	135.08
				63.66	47.25	66.88	119.72
				40.43		97.51	205.49
						51.33	33.57
						81.4
						62.22
	mean	34.9225	26.71	68.601	56.7044	89.1631	137.952

## Sheet: Figure 5
	Fig 5. Suitability of the established CAM assay protocol for the analysis of osteosarcoma cell lines
		Tumor volumes
		HOS 143B	MNNG HOS	MG63	CAL72	HOS	SaOS	U2OS
		49.1	141.1	20.7	21.5	26.2	26.9	13.6
		36.3	47.1	14.7	19.2	20.1	21.2	13.4
		65.4	129.3	23.2	15.9	20.3	33.7	13.1
		48.8	94.9	17.5	25.1	28.5	82.4	20.1
		96	27.9	17.3	10.1	29.2	45	11.3
		68.2	55.5	22.6	17.5	32.6	39.8	13
		108.4	75.6	13	21.7	19.6		13.1
		49.8	82	12.2	8.4
		49.5			28.9
		40.3			42.7
		37.4
		71.4
		61.9
	mean	60.1923	81.675	17.65	21.1	25.2143	41.5	13.9429
		Tumor take rates
	number of eggs	14	16	14	14	16	16	14
	viable embryos	14	11	11	12	14	12	12
	number of tumors	13	8	8	10	7	6	7
	tumor take rate (%)	92.8571	72.7273	72.7273	83.3333	50	50	58.3333

## Sheet: Figure 7
	Fig 7. Comparison of the established CAM assay with a rat animal xenograft model
		CAM Assay					Rat animal model
		Tumor take rates					Tumor take rates
		wild-type	sFLT1	ANG2			wild-type	sFLT1	ANG2
	number of eggs	24	23	23		number of rats	6	6	6
	viable embryos	15	19	19		viable rats	6	6	6
	number of tumors	11	9	8		number of tumors	6	3	2
	tumor take rate (%)	73.3	47.3	42.1		tumor take rate (%)	100	50	33
		Tumor volumes					Tumor volumes
		150.5	90.4	110.2		1	10570.5	4151.5	6394.5
		179.5	152.7	94.8		2	1267.5	12194.5	0
		63.3	78.3	45.9		3	1008	0	2890
		51.7	104.8	43.4		4	7670.5	2025	0
		107.9	52.3	57.2		5	13500	0	0
		45.2	99.5	40.6		6	10140	0	0
		106	43.1	17.6
		90.4	50.8	15.1
		59.5	38.3
		54.8
		72.1
	cumulative volume	980.9	710.2	424.8		cumulative volume	44156.5	18371	9284.5
	% of wild-type	100	72.4	43.3		% of wild-type	100	41.6	21
